# Supplementary material for: Machine learning approaches for the genomic prediction of rheumatoid arthritis and systemic lupus erythematosus
Source: BioData Min. 2021 Dec 11;14:52. doi: 10.1186/s13040-021-00284-5 (PMC8666017; doi:10.1186/s13040-021-00284-5)
Supplement: Supplementary file 1 — Additional file 1 [file 13040_2021_284_MOESM1_ESM.xlsx]

## Sheet: 工作表1
	SNP	RA patients		SLE patients
		Negative datapoints (%)	Positive datapoints (%)	Negative datapoints (%)	Positive datapoints (%)
	rs1003879	29.7	70.3	39.8	60.2
	rs1040312	90	10	82.1	17.9
	rs1048439	45.3	54.7	34.2	65.8
	rs1049070	36.1	63.9	49.7	50.3
	rs1049072	36.3	63.7	49.8	50.2
	rs1063355	45.1	54.9	34.1	65.9
	rs1065036	45.3	54.7	34.2	65.8
	rs111633188	60.4	39.6	76.8	23.2
	rs111797109	34	66	48.6	51.4
	rs111834747	35.1	64.9	49.7	50.3
	rs11229	87.6	12.4	80.6	19.4
	rs112574398	72.8	27.2	84.3	15.7
	rs112643027	45.1	54.9	34.1	65.9
	rs1130399	36.3	63.7	49.9	50.1
	rs113050938	60.2	39.8	76.6	23.4
	rs113534024	34.4	65.6	48.7	51.3
	rs113663338	45.1	54.9	34.1	65.9
	rs114516436	69.7	30.3	82.2	17.8
	rs115303880	69.8	30.2	82.3	17.7
	rs116459302	72.9	27.1	84.7	15.3
	rs116881495	73.4	26.6	86.7	13.3
	rs116991925	73.3	26.7	86.8	13.2
	rs117026326	72.2	27.8	62.2	37.8
	rs117052861	73.6	26.4	86.9	13.1
	rs117187259	76.7	23.3	88.7	11.3
	rs117264612	80.6	19.4	90.9	9.1
	rs117345304	73.2	26.8	86.8	13.2
	rs117441922	72.7	27.3	87	13
	rs117529144	76.6	23.4	88.5	11.5
	rs117876414	74.1	25.9	87.3	12.7
	rs117896888	73.2	26.8	86.8	13.2
	rs118171271	73.4	26.6	86.9	13.1
	rs11964188	73.7	26.3	64.3	35.7
	rs12183091	43.9	56.1	35	65
	rs12195582	32	68	47.6	52.4
	rs12525220	72.8	27.2	84.4	15.6
	rs12525722	69.7	30.3	82.3	17.7
	rs13192471	67.8	32.2	78.9	21.1
	rs1391371	36.8	63.2	52	48
	rs142471762	88.2	11.8	79	21
	rs1548306	49.2	50.8	39.6	60.4
	rs1612904	80.5	19.5	68.7	31.3
	rs1613056	91.5	8.5	81.9	18.1
	rs16871226	86.9	13.1	78.8	21.2
	rs16871297	86.9	13.1	78.8	21.2
	rs16871300	87	13	78.8	21.2
	rs16899147	50.2	49.8	59.3	40.7
	rs17202407	69.8	30.2	82.3	17.7
	rs17203514	32	68	47.7	52.3
	rs17205647	45.2	54.8	35	65
	rs17206147	67.8	32.2	79	21
	rs17208608	69.7	30.3	82.2	17.8
	rs17208671	87.5	12.5	78.2	21.8
	rs17209950	35.1	64.9	49.9	50.1
	rs17212937	70.4	29.6	81.8	18.2
	rs17425622	60.4	39.6	76.8	23.2
	rs17427599	53.7	46.3	66	34
	rs17495592	69.2	30.8	81.9	18.1
	rs17495612	69.3	30.7	81.9	18.1
	rs17612510	45.1	54.9	34	66
	rs17612576	45.2	54.8	34.1	65.9
	rs17612583	45.2	54.8	34.1	65.9
	rs17612625	45.2	54.8	34.1	65.9
	rs17612633	45.1	54.9	34	66
	rs17612640	43.4	56.6	32.4	67.6
	rs17612683	45.1	54.9	34.1	65.9
	rs17612781	45.2	54.8	34.2	65.8
	rs17612802	45.2	54.8	34.1	65.9
	rs17612928	45.2	54.8	33.9	66.1
	rs17843577	45.2	54.8	34	66
	rs17843580	45.2	54.8	34.2	65.8
	rs17843604	34.3	65.7	25.1	74.9
	rs17843605	45	55	34.1	65.9
	rs17843606	45.2	54.8	34.2	65.8
	rs17843619	45.3	54.7	34	66
	rs17843621	45.1	54.9	34.1	65.9
	rs183061548	91.2	8.8	95.9	4.1
	rs184950714	72.8	27.2	84.3	15.7
	rs187764	86.4	13.6	78.5	21.5
	rs1964995	31.9	68.1	47.6	52.4
	rs200716952	37.4	62.6	26.6	73.4
	rs2021007	90.5	9.5	83.2	16.8
	rs204999	87.4	12.6	79.6	20.4
	rs2050191	85.2	14.8	74.2	25.8
	rs2071281	80.3	19.7	90.8	9.2
	rs2071282	80.3	19.7	90.7	9.3
	rs2071284	80.3	19.7	90.7	9.3
	rs2071290	83.7	16.3	90.2	9.8
	rs2076527	73.2	26.8	86.8	13.2
	rs2076528	73.3	26.7	86.8	13.2
	rs2114436	63.6	36.4	73.5	26.5
	rs2142234	87.6	12.4	80.6	19.4
	rs2143461	73.6	26.4	85.2	14.8
	rs2143462	73.6	26.4	85.3	14.7
	rs2187668	90	10	80.6	19.4
	rs2269418	80.4	19.6	90.8	9.2
	rs2273018	81.5	18.5	91.8	8.2
	rs2395110	33.5	66.5	25.3	74.7
	rs2395111	33.5	66.5	25.2	74.8
	rs2395166	68	32	82.4	17.6
	rs2395185	35.1	64.9	49.9	50.1
	rs2395249	80.7	19.3	71	29
	rs2395522	55	45	39.4	60.6
	rs2395533	37.3	62.7	52.1	47.9
	rs241428	92.3	7.7	84.1	15.9
	rs2516412	53.9	46.1	44.7	55.3
	rs2524167	46.1	53.9	37.3	62.7
	rs2534671	44.1	55.9	35.6	64.4
	rs2647003	76	24	64.4	35.6
	rs2647012	76	24	64.3	35.7
	rs2647016	76.1	23.9	64.5	35.5
	rs2647045	31.9	68.1	41.2	58.8
	rs2647046	76.1	23.9	64.4	35.6
	rs2760976	60.5	39.5	76.8	23.2
	rs281863219	36.4	63.6	49.7	50.3
	rs28362677	69.7	30.3	82.2	17.8
	rs28362678	69.7	30.3	82.2	17.8
	rs28366175	91.5	8.5	82.9	17.1
	rs28366191	91.5	8.5	82.7	17.3
	rs28366267	35	65	49.8	50.2
	rs28366302	35	65	49.7	50.3
	rs28366319	35	65	49.8	50.2
	rs28366353	34.9	65.1	49.3	50.7
	rs28383383	35.3	64.7	49.7	50.3
	rs28383418	32.9	67.1	46.6	53.4
	rs28438482	32.1	67.9	47.7	52.3
	rs2854275	91.4	8.6	81.9	18.1
	rs2855812	64.3	35.7	54.1	45.9
	rs2856667	70.2	29.8	58.4	41.6
	rs2856674	90.8	9.2	81.4	18.6
	rs2856713	39.3	60.7	26.8	73.2
	rs2856717	76.1	23.9	64.5	35.5
	rs2858310	76.1	23.9	64.4	35.6
	rs2858324	75.6	24.4	63.9	36.1
	rs2858878	38.7	61.3	26.5	73.5
	rs2859064	43.3	56.7	34.4	65.6
	rs2859100	46.7	53.3	37.1	62.9
	rs2859109	44.3	55.7	35.4	64.6
	rs28724008	32.6	67.4	48.5	51.5
	rs28724252	36.4	63.6	50	50
	rs28746835	37.1	62.9	50.3	49.7
	rs28746867	36.7	63.3	50.5	49.5
	rs28746868	36.5	63.5	49.9	50.1
	rs2894249	71.2	28.8	59.2	40.8
	rs29001568	32	68	47.7	52.3
	rs3104371	36.8	63.2	52.1	47.9
	rs3104376	70.2	29.8	61.1	38.9
	rs3104389	34.8	65.2	49.7	50.3
	rs3104398	80.4	19.6	70.4	29.6
	rs3104401	80.3	19.7	70.4	29.6
	rs3104413	60.4	39.6	76.7	23.3
	rs3104414	38.4	61.6	52.1	47.9
	rs3104415	37.6	62.4	50.7	49.3
	rs3115562	63.5	36.5	73.6	26.4
	rs3115570	34	66	25.1	74.9
	rs3115663	87.6	12.4	80.6	19.4
	rs3117111	70.5	29.5	57.7	42.3
	rs3117113	71.3	28.7	59.3	40.7
	rs3117579	87.6	12.4	80.6	19.4
	rs3117583	87.6	12.4	80.5	19.5
	rs3129300	92.9	7.1	87.1	12.9
	rs3129716	91.4	8.6	81.9	18.1
	rs3129721	81.3	18.7	69.3	30.7
	rs3129763	71.6	28.4	61.8	38.2
	rs3129852	71.1	28.9	84.4	15.6
	rs3129860	71.3	28.7	85	15
	rs3129868	71.3	28.7	85	15
	rs3129907	71.2	28.8	59.1	40.9
	rs3129915	73.6	26.4	85.3	14.7
	rs3129916	73.6	26.4	85.3	14.7
	rs3129924	73.6	26.4	85.3	14.7
	rs3129925	73.8	26.2	85.4	14.6
	rs3129926	73.6	26.4	85.3	14.7
	rs3129931	71.2	28.8	59.4	40.6
	rs3129932	71.1	28.9	59.2	40.8
	rs3129937	73.7	26.3	85.4	14.6
	rs3129939	73.5	26.5	85.3	14.7
	rs3129941	71.2	28.8	59.2	40.8
	rs3129947	71.2	28.8	59.2	40.8
	rs3130618	87.6	12.4	80.6	19.4
	rs3130626	87.6	12.4	80.6	19.4
	rs3130627	87.6	12.4	80.6	19.4
	rs3130628	87.6	12.4	80.7	19.3
	rs3132959	71.1	28.9	59.2	40.8
	rs3134977	91.6	8.4	81.7	18.3
	rs3208409	35	65	49.8	50.2
	rs3213468	80.4	19.6	90.9	9.1
	rs34039593	60.4	39.6	76.8	23.2
	rs34250758	36.8	63.2	52.1	47.9
	rs34423804	73.2	26.8	86.8	13.2
	rs34839759	34.9	65.1	49.7	50.3
	rs34855541	60.5	39.5	76.8	23.2
	rs34902284	35	65	49.7	50.3
	rs34965214	36.8	63.2	52.1	47.9
	rs35265698	60.5	39.5	76.8	23.2
	rs35445101	36.1	63.9	51.1	48.9
	rs35624343	69.7	30.3	82.3	17.7
	rs35632182	35.3	64.7	50	50
	rs35957722	34.1	65.9	48.8	51.2
	rs365053	44.2	55.8	33.2	66.8
	rs373455550	34.6	65.4	49	51
	rs3752473	91	9	81.5	18.5
	rs3763315	73.3	26.7	86.7	13.3
	rs3806157	48.4	51.6	39	61
	rs3817969	69.8	30.2	82.3	17.7
	rs3817974	69.7	30.3	82.3	17.7
	rs3828789	45.2	54.8	34.1	65.9
	rs3828790	45.3	54.7	34.1	65.9
	rs3830041	71.1	28.9	82.2	17.8
	rs3830059	38.6	61.4	51.8	48.2
	rs3873377	50.2	49.8	59.3	40.7
	rs3873381	50.4	49.6	59.5	40.5
	rs3873382	50.3	49.7	59.3	40.7
	rs3891175	88.1	11.9	78.8	21.2
	rs3957147	91.5	8.5	81.8	18.2
	rs396960	38.1	61.9	49.4	50.6
	rs3997869	46	54	61.7	38.3
	rs400547	88.1	11.9	80.8	19.2
	rs405875	33.5	66.5	25.3	74.7
	rs41269945	36.9	63.1	51.4	48.6
	rs41342846	69.7	30.3	82.3	17.7
	rs41417449	73.2	26.8	86.7	13.3
	rs41441651	73.4	26.6	87	13
	rs4151664	90.5	9.5	82.4	17.6
	rs41521946	69.7	30.3	82.2	17.8
	rs4251697	76.9	23.1	84.4	15.6
	rs4410767	32	68	47.7	52.3
	rs4455710	68.1	31.9	56.5	43.5
	rs4504509	71.1	28.9	84.4	15.6
	rs4509168	62.9	37.1	72	28
	rs4642516	71.1	28.9	59.6	40.4
	rs4713514	74.3	25.7	86.4	13.6
	rs4713582	43.7	56.3	31.9	68.1
	rs4713586	72.4	27.6	84	16
	rs474534	82.8	17.2	73.1	26.9
	rs477515	57.6	42.4	73.5	26.5
	rs482044	47.4	52.6	62.9	37.1
	rs482205	57.4	42.6	72.8	27.2
	rs492899	85.6	14.4	76.3	23.7
	rs498422	63.5	36.5	73.7	26.3
	rs4999342	41.2	58.8	29.6	70.4
	rs5020946	34.3	65.7	49	51
	rs5024431	55.5	44.5	45.4	54.6
	rs5024432	86.7	13.3	77.5	22.5
	rs5026743	44.7	55.3	34.5	65.5
	rs511027	85.9	14.1	75.5	24.5
	rs521539	45.9	54.1	62.1	37.9
	rs532965	60.4	39.6	76.7	23.3
	rs534892	90.5	9.5	83.1	16.9
	rs536810	43.1	56.9	58.8	41.2
	rs58667488	46.2	53.8	60.1	39.9
	rs5875374	56.2	43.8	43.7	56.3
	rs59110815	72.3	27.7	86.6	13.4
	rs59526486	73.1	26.9	86.6	13.4
	rs613281	90.5	9.5	83.2	16.8
	rs614348	57.8	42.2	73.2	26.8
	rs6457617	43.6	56.4	31.8	68.2
	rs6457620	43.6	56.4	31.8	68.2
	rs6457622	40.5	59.5	28.9	71.1
	rs646984	42.5	57.5	57.7	42.3
	rs660895	46	54	62.3	37.7
	rs6899309	73.8	26.2	64.2	35.8
	rs6903608	37.7	62.3	26.7	73.3
	rs6906021	25.3	74.7	34.3	65.7
	rs6916525	50.2	49.8	59.3	40.7
	rs6916742	28.5	71.5	40.1	59.9
	rs6923504	37.9	62.1	26.7	73.3
	rs6925976	92	8	83.6	16.4
	rs6928482	39.7	60.3	26.2	73.8
	rs6931277	60.2	39.8	76.6	23.4
	rs6936863	55.5	44.5	45.3	54.7
	rs6937696	56.1	43.9	43.8	56.2
	rs707915	87.6	12.4	80.2	19.8
	rs707934	87.8	12.2	80.1	19.9
	rs707936	87.8	12.2	80.3	19.7
	rs71565331	34.9	65.1	49.6	50.4
	rs72852265	45.1	54.9	34	66
	rs73366469	67.4	32.6	57.4	42.6
	rs74290517	90.2	9.8	83.1	16.9
	rs75155700	91.1	8.9	83.4	16.6
	rs753587946	88	12	78.1	21.9
	rs754083017	34.8	65.2	49.8	50.2
	rs76146382	92.6	7.4	85.7	14.3
	rs7743662	41.1	58.9	30.1	69.9
	rs7745040	40.3	59.7	28.8	71.2
	rs7757831	71	29	83.3	16.7
	rs7763262	56.1	43.9	43.7	56.3
	rs77633711	91.4	8.6	83	17
	rs7765379	70.6	29.4	81.8	18.2
	rs7775055	72.7	27.3	84.3	15.7
	rs78110044	90.6	9.4	81.3	18.7
	rs78587369	73.2	26.8	86.9	13.1
	rs78729514	86.9	13.1	78.8	21.2
	rs796811290	60.7	39.3	76.8	23.2
	rs879243599	43.9	56.1	59.7	40.3
	rs9267139	51.9	48.1	60.1	39.9
	rs9267525	88	12	80.6	19.4
	rs9267532	88	12	80.7	19.3
	rs9267533	87.5	12.5	80.6	19.4
	rs9267536	88.5	11.5	81	19
	rs9267652	90.6	9.4	83	17
	rs9267656	90.6	9.4	82.9	17.1
	rs9267660	90.7	9.3	83	17
	rs9267663	90.6	9.4	82.9	17.1
	rs9267665	90.5	9.5	82.9	17.1
	rs9267673	86.1	13.9	78.2	21.8
	rs9267677	88	12	80	20
	rs9267785	91.4	8.6	83.3	16.7
	rs9267796	87.7	12.3	78.5	21.5
	rs9267799	88.1	11.9	79.1	20.9
	rs9267808	91.4	8.6	83.2	16.8
	rs9267822	91.4	8.6	83	17
	rs9268541	77.5	22.5	68.1	31.9
	rs9268557	39.6	60.4	30.6	69.4
	rs9268577	91.3	8.7	82	18
	rs9268633	71.1	28.9	84.4	15.6
	rs9268657	49	51	38.2	61.8
	rs9268681	37.9	62.1	28	72
	rs9268831	40.3	59.7	31.3	68.7
	rs9268832	39	61	27.7	72.3
	rs9268833	35.2	64.8	50.2	49.8
	rs9268834	35.1	64.9	50.3	49.7
	rs9268835	35.2	64.8	50.2	49.8
	rs9268838	35	65	50	50
	rs9268839	31.7	68.3	47.6	52.4
	rs9268853	35	65	49.8	50.2
	rs9268864	35	65	49.8	50.2
	rs9268880	37.8	62.2	26.9	73.1
	rs9268905	35.5	64.5	50.2	49.8
	rs9268909	81.8	18.2	73.4	26.6
	rs9268923	35	65	49.8	50.2
	rs9268969	35.1	64.9	49.8	50.2
	rs9269081	38	62	27.1	72.9
	rs9269163	37.2	62.8	26.9	73.1
	rs9269203	37.3	62.7	26.9	73.1
	rs9269822	36	64	26.9	73.1
	rs9269831	36	64	26.8	73.2
	rs9270493	71.5	28.5	61.6	38.4
	rs9270664	34	66	25.3	74.7
	rs9271425	56.3	43.7	43.6	56.4
	rs9271485	34.6	65.4	49.5	50.5
	rs9271488	34.8	65.2	49.7	50.3
	rs9271489	56	44	43.1	56.9
	rs9271544	34.7	65.3	49.7	50.3
	rs9271585	34.7	65.3	49.7	50.3
	rs9271588	26	74	40.3	59.7
	rs9271592	34.6	65.4	49.5	50.5
	rs9271605	34.5	65.5	49.8	50.2
	rs9271644	34.5	65.5	49.6	50.4
	rs9271662	55.9	44.1	43.1	56.9
	rs9271676	34	66	48.7	51.3
	rs9271692	45.9	54.1	35	65
	rs9271709	55.9	44.1	43	57
	rs9271720	46	54	35.3	64.7
	rs9271727	56.2	43.8	43.1	56.9
	rs9271769	34.7	65.3	49.6	50.4
	rs9271824	46	54	35.2	64.8
	rs9271848	46	54	35.3	64.7
	rs9271850	56	44	43.2	56.8
	rs9271853	34.7	65.3	49.7	50.3
	rs9271858	54.1	45.9	41.4	58.6
	rs9271887	56.3	43.7	43.5	56.5
	rs9271894	56	44	43.1	56.9
	rs9271897	46.1	53.9	35.3	64.7
	rs9271899	46.1	53.9	35.4	64.6
	rs9272006	46	54	35.3	64.7
	rs9272050	57.1	42.9	45.1	54.9
	rs9272058	71.1	28.9	60.7	39.3
	rs9272067	46	54	35.3	64.7
	rs9272103	46.1	53.9	35.3	64.7
	rs9272117	46	54	35.2	64.8
	rs9272119	45.9	54.1	35.2	64.8
	rs9272120	46	54	35.3	64.7
	rs9272130	46.1	53.9	35.3	64.7
	rs9272146	46.3	53.7	35.6	64.4
	rs9272154	60.9	39.1	49.7	50.3
	rs9272215	71.6	28.4	61.5	38.5
	rs9272226	43	57	31.7	68.3
	rs9272308	72.6	27.4	62.9	37.1
	rs9272319	34.6	65.4	49.7	50.3
	rs9272346	45.6	54.4	34.6	65.4
	rs9272417	60.5	39.5	76.8	23.2
	rs9272461	36.4	63.6	51.7	48.3
	rs9272466	36.9	63.1	52.2	47.8
	rs9272485	34.8	65.2	49.7	50.3
	rs9272611	45	55	34.1	65.9
	rs9272625	45.1	54.9	34.1	65.9
	rs9272627	59.3	40.7	48.1	51.9
	rs9272628	44.4	55.6	33.8	66.2
	rs9272629	45.1	54.9	34	66
	rs9272656	45.2	54.8	34.2	65.8
	rs9272729	89.8	10.2	80.3	19.7
	rs9272744	34.7	65.3	49.6	50.4
	rs9272785	36.9	63.1	52.2	47.8
	rs9272938	37	63	52	48
	rs9272998	34.7	65.3	49.6	50.4
	rs9273009	34.3	65.7	49.7	50.3
	rs9273021	45.1	54.9	34	66
	rs9273034	45.2	54.8	34.2	65.8
	rs9273049	45.1	54.9	34.1	65.9
	rs9273062	34.6	65.4	49.6	50.4
	rs9273088	45.1	54.9	34	66
	rs9273215	45.1	54.9	34.1	65.9
	rs9273290	45.2	54.8	34.1	65.9
	rs9273322	45	55	34.1	65.9
	rs9273329	45.1	54.9	34	66
	rs9273339	45.2	54.8	34.1	65.9
	rs9273349	46.4	53.6	34.8	65.2
	rs9273370	47.8	52.2	37.2	62.8
	rs9273407	45.1	54.9	34.1	65.9
	rs9273416	45.1	54.9	34	66
	rs9273488	36.1	63.9	49.5	50.5
	rs9273489	60.1	39.9	74.6	25.4
	rs9273502	36.4	63.6	49.8	50.2
	rs9273503	35.6	64.4	48.8	51.2
	rs9273505	37.5	62.5	26.6	73.4
	rs9273513	35.6	64.4	48.7	51.3
	rs9273529	88	12	78.7	21.3
	rs9273685	37.2	62.8	50.8	49.2
	rs9273852	60.9	39.1	50.2	49.8
	rs9273866	36.2	63.8	49.4	50.6
	rs9274190	36.5	63.5	50.1	49.9
	rs9274251	88	12	78.7	21.3
	rs9274476	88	12	78.9	21.1
	rs9274605	44.4	55.6	33.4	66.6
	rs9274654	36.3	63.7	49.7	50.3
	rs9274655	36.3	63.7	49.9	50.1
	rs9274661	36.3	63.7	49.9	50.1
	rs9274683	55	45	42	58
	rs9274687	55.1	44.9	42	58
	rs9274697	57.7	42.3	44.6	55.4
	rs9274700	34.4	65.6	48	52
	rs9274733	71.5	28.5	60	40
	rs9275052	74.6	25.4	61.8	38.2
	rs9275086	71.1	28.9	59.5	40.5
	rs9275087	71	29	59.7	40.3
	rs9275123	71.1	28.9	59.6	40.4
	rs9275145	71.1	28.9	59.8	40.2
	rs9275224	54.9	45.1	39.3	60.7
	rs9275292	55.3	44.7	39.5	60.5
	rs9275312	47.8	52.2	64.3	35.7
	rs9275316	43.9	56.1	59.8	40.2
	rs9275319	60.2	39.8	74.9	25.1
	rs9275329	43.9	56.1	59.8	40.2
	rs9275330	48.1	51.9	64.9	35.1
	rs9275338	47.8	52.2	64.3	35.7
	rs9275354	43.8	56.2	59.8	40.2
	rs9275365	47.8	52.2	64.2	35.8
	rs9275375	43.9	56.1	59.9	40.1
	rs9275388	43.9	56.1	59.8	40.2
	rs9275407	43.9	56.1	59.8	40.2
	rs9275418	43.8	56.2	59.8	40.2
	rs9275440	43.8	56.2	59.8	40.2
	rs9275596	80.4	19.6	68.6	31.4
	rs9275691	80.4	19.6	70.4	29.6
	rs9275698	57.4	42.6	44.4	55.6
	rs9275715	80.4	19.6	70.4	29.6
	rs9275766	91.4	8.6	82.6	17.4
	rs9276179	76.2	23.8	67.2	32.8
	rs9276227	80.9	19.1	71.1	28.9
	rs9276310	80.7	19.3	71	29
	rs9276315	80.7	19.3	71	29
	rs9276354	80.7	19.3	70.8	29.2
	rs9276359	80.7	19.3	70.9	29.1
	rs9276366	80.7	19.3	70.9	29.1
	rs9276373	80.7	19.3	70.9	29.1
	rs9276381	80.8	19.2	70.8	29.2
	rs9276382	80.7	19.3	70.9	29.1
	rs9276399	80.7	19.3	71.1	28.9
	rs9276403	80.6	19.4	70.9	29.1
	rs9276426	80.7	19.3	71	29
	rs9348862	50.2	49.8	59.3	40.7
	rs9348863	50.2	49.8	59.3	40.7
	rs9348886	35	65	49.8	50.2
	rs9357123	50.6	49.4	59.4	40.6
	rs9357149	46.1	53.9	60.2	39.8
	rs9366776	50.2	49.8	59.3	40.7
	rs9368671	50.1	49.9	59.3	40.7
	rs9378212	32	68	47.6	52.4
	rs9378213	32	68	47.7	52.3
	rs9380236	50.3	49.7	59.3	40.7
	rs9380293	53.1	46.9	68.7	31.3
	rs9394101	31.9	68.1	47.5	52.5
	rs9405040	35	65	49.9	50.1
	rs9405098	53.4	46.6	69.1	30.9
	rs9461799	43.1	56.9	34.4	65.6
	rs9469219	41	59	29.6	70.4
	rs9469232	43	57	34.3	65.7
	rs9469240	43.2	56.8	34.4	65.6
	rs9501213	92.1	7.9	83.5	16.5
	rs9986640	92.1	7.9	83.5	16.5
	Affx-28460424	87.6	12.4	80.6	19.4
	Affx-28460572	87.6	12.4	80.5	19.5
	Affx-28460674	87.6	12.4	80.6	19.4
	Affx-28461625	87.8	12.2	80.6	19.4
	Affx-28461994	87.8	12.2	80.3	19.7
	Affx-28467190	94.3	5.7	97.8	2.2
	Affx-28468444	80.6	19.4	90.9	9.1
	Affx-28470632	91.3	8.7	82.7	17.3
	Affx-28471388	71.3	28.7	59.2	40.8
	Affx-28472426	86	14	92.6	7.4
	Affx-28473106	73.2	26.8	86.8	13.2
	Affx-28473158	73.3	26.7	86.8	13.2
	Affx-28473177	73.4	26.6	86.8	13.2
	Affx-28474838	38.6	61.4	28.4	71.6
	Affx-28475505	56	44	43.8	56.2
	Affx-28477341	35.7	64.3	27.5	72.5
	Affx-28482624	33.7	66.3	48	52
	Affx-28492676	34.6	65.4	49.6	50.4
	Affx-28493126	56.1	43.9	43.2	56.8
	Affx-28493383	46.3	53.7	35.6	64.4
	Affx-28494632	45.7	54.3	34.8	65.2
	Affx-28495050	45.3	54.7	34.3	65.7
	Affx-28495052	45	55	34	66
	Affx-28496014	27.1	72.9	37.7	62.3
	Affx-28497073	46.1	53.9	35.3	64.7
	Affx-28498025	88.1	11.9	78.7	21.3
	Affx-28498388	88.1	11.9	78.8	21.2
	Affx-28498419	36.4	63.6	49.9	50.1
	Affx-28498545	68.4	31.6	54.5	45.5
	Affx-28498697	45.3	54.7	34.1	65.9
	Affx-28501686	55.4	44.6	69.7	30.3
	Affx-28501745	76.1	23.9	64.4	35.6
	Affx-28503869	80.7	19.3	70.9	29.1
	Affx-28509983	87.1	12.9	79	21
	Affx-37072023	44.2	55.8	32.2	67.8
	Affx-37072232	55.5	44.5	42.2	57.8
	Affx-37072335	74	26	87.2	12.8
	Affx-75017636	91.3	8.7	81.8	18.2
	Affx-92046177	26	74	40.4	59.6
